# Supplementary material for: High incidence of imperforate vagina in ADGRA3-deficient mice
Source: BMC Biol. 2024 Apr 8;22:77. doi: 10.1186/s12915-024-01873-6 (PMC11003089; doi:10.1186/s12915-024-01873-6)
Supplement: Supplementary file 4 — Additional file 4: Table S1. Endogenous expression of select genes in the ovary, vagina, uterine horn, and pituitary gland whole tissue from Adgra3-/- and Adgra3-/-CV mice compared to Adgra3+/+ mice at 8-10 weeks. [file 12915_2024_1873_MOESM4_ESM.xlsx]

## Sheet: Sheet1
Table S1: Endogenous expression of selected genes in ovary, vagina, uterine horn and pituitary gland whole tissue from Adgra3-/- and Adgra3-/-CV compared to Adgra3+/+ at age 8- to 10-weeks
		Adgra3+/+			Adgra3-/-						Adgra3-/-CV
Tissue	Gene	N	Mean (∆CT)	SEM	N	Mean (∆CT)	SEM	Fold change	P	Significance	N	Mean (∆CT)	SEM	Fold change	P	Significance
Ovary	Adgra2	7	5.33425	0.0765906	4	5.28093	0.0967008	1.04486	0.9109	ns	4	5.77689	0.149527	0.748215	0.0178	*
	a-Kl	7	7.12513	0.190838	4	6.63108	0.333466	1.52316	0.5421	ns	4	6.75928	0.628859	1.67721	0.7058	ns
	Ar	8	3.47908	0.236831	4	3.17325	0.314099	1.32603	0.6303	ns	4	3.50117	0.105047	0.992937	0.9974	ns
	Bak1	7	3.8916	0.0583916	4	3.90576	0.105804	0.998481	0.9875	ns	4	3.75101	0.0681672	1.10604	0.3443	ns
	Bax	8	4.20469	0.110137	4	4.22397	0.225869	1.0235	0.9934	ns	4	3.72948	0.0388443	1.39161	0.0553	ns
	Bcl2	8	7.42948	0.260039	4	7.87156	0.379434	0.813224	0.4934	ns	4	7.68925	0.179226	0.855567	0.7723	ns
	Bid	8	6.38971	0.143149	4	6.46127	0.153878	0.968077	0.9317	ns	4	6.50795	0.143009	0.935566	0.8269	ns
	b-Kl	7	11.3685	0.294998	4	11.0634	0.517998	1.52432	0.8231	ns	4	11.1743	0.48447	1.34104	0.9229	ns
	Bmf	7	5.23256	0.117398	4	5.08931	0.160407	1.12504	0.7905	ns	4	5.26193	0.269363	1.03121	0.9898	ns
	Cyp19a1	7	2.4663	0.288457	4	3.306	0.753523	0.801188	0.3089	ns	4	2.62418	0.167388	0.914423	0.9526	ns
	Esr1	7	4.10092	0.18009	4	4.07617	0.357761	1.11172	0.9963	ns	4	5.04073	0.206792	0.538448	0.0295	*
	Esr2	7	3.34199	0.311933	4	3.00598	0.593148	1.58327	0.7719	ns	4	3.86586	0.192454	0.712973	0.5491	ns
	Fshr	7	3.87932	0.16545	4	3.27739	0.37864	1.67208	0.288	ns	4	4.7557	0.432813	0.636077	0.0977	ns
	Lhcgr	8	1.89473	0.139883	4	1.5068	0.203702	1.34622	0.4046	ns	4	1.37114	0.394664	1.61245	0.2158	ns
	Map3k1	8	3.75411	0.0995246	4	3.77617	0.131535	0.996946	0.9909	ns	4	3.46731	0.200489	1.25322	0.2692	ns
	Pgr	6	6.30411	0.206336	4	6.89302	0.520292	0.812005	0.5045	ns	4	9.56785	0.562479	0.134304	0.0002	***
Vagina	Adgra2	7	6.89814	0.118232	4	6.67599	0.174541	1.19188	0.7662	ns	3	5.74269	0.63369	2.61312	0.0218	*
	a-Kl	7	17.1106	0.45706	4	16.0163	1.07043	3.58323	0.4396	ns	3	14.7947	0.563393	5.8701	0.0843	ns
	Amhr2	7	16.7201	0.709795	4	17.2317	1.51133	2.224	0.9077	ns	3	16.7746	0.534675	1.08504	0.9991	ns
	Ar	6	4.45875	0.0572947	4	4.37264	0.0616516	1.06436	0.9175	ns	3	4.5381	0.456005	1.04074	0.9406	ns
	Bak1	7	4.78999	0.0793831	4	4.92258	0.133329	0.924442	0.5708	ns	3	4.43489	0.105692	1.28589	0.0761	ns
	Bax	7	5.82581	0.149242	4	5.82047	0.141967	1.01831	0.9996	ns	3	5.53201	0.188205	1.24645	0.4251	ns
	Bcl2	7	9.82728	0.221697	4	10.1186	0.212535	0.84632	0.6941	ns	3	7.73275	0.507815	4.87233	0.0009	***
	Bid	7	10.1073	0.147874	4	10.1181	0.183715	1.01695	0.9993	ns	3	7.95057	0.591151	5.28735	0.0003	***
	b-Kl	7	14.0213	0.628642	4	14.4856	0.378905	0.799306	0.8283	ns	2	15.2351	0.487476	0.455988	0.4833	ns
	Bmf	7	8.61237	0.276785	4	8.39405	0.123389	1.17572	0.7885	ns	3	7.28971	0.205197	2.55068	0.0129	*
	Epha1	5	5.01548	0.156636	2	5.02971	0.190687	0.998846	0.999	ns	3	4.82269	0.361248	1.21665	0.7925	ns
	Esr1	6	3.52824	0.153521	4	3.0312	0.213973	1.45819	0.2192	ns	3	3.54019	0.379168	1.05551	0.9991	ns
	Esr2	7	15.0045	0.453248	4	15.0462	0.391802	1.07195	0.9972	ns	3	15.1112	0.472617	1.0263	0.9851	ns
	Gpr30	7	13.3482	0.0740012	4	12.8388	0.15191	1.44867	0.1654	ns	3	13.5746	0.52071	0.960681	0.7013	ns
	Map3k1	7	4.67853	0.1782	4	4.57318	0.0805097	1.08089	0.8788	ns	3	4.51699	0.172322	1.13448	0.7816	ns
	Pgr	6	2.12074	0.222131	4	1.71443	0.33144	1.43443	0.4347	ns	3	5.69627	0.0878287	0.0841954	<0,0001	****
	Sema4d	5	4.56818	0.107552	2	4.7356	0.227379	0.901516	0.7806	ns	3	4.05361	0.254814	1.47613	0.1159	ns
Uterine horn	Adgra2	8	4.33022	0.167987	4	4.30629	0.170251	1.0367	0.9972	ns	4	3.9263	0.495227	1.58158	0.4899	ns
	Amhr2	8	13.3688	0.553967	4	14.1927	0.338151	0.613871	0.5413	ns	4	15.2615	0.66462	0.351245	0.0744	ns
	Ar	8	3.44393	0.160813	4	3.5241	0.185153	0.968682	0.9321	ns	4	3.95293	0.146997	0.713375	0.1104	ns
	Bak1	8	4.39106	0.105252	4	4.18718	0.134269	1.16682	0.3673	ns	4	4.28913	0.0382464	1.07434	0.7602	ns
	Bax	8	5.2922	0.103569	4	5.36516	0.138456	0.963613	0.8903	ns	4	5.01978	0.136846	1.2243	0.2504	ns
	Bcl2	8	6.71146	0.321776	4	6.96642	0.218136	0.864757	0.8684	ns	4	6.24451	0.591838	1.66734	0.635	ns
	Bid	8	6.84643	0.116644	4	6.73626	0.112999	1.08891	0.8772	ns	4	5.47216	0.317956	2.77596	0.0002	***
	Bmf	8	6.29466	0.152202	4	6.58568	0.446822	0.961977	0.8276	ns	4	6.17975	0.737004	1.45688	0.9703	ns
	Esr1	8	1.43288	0.137735	4	1.29555	0.14935	1.11747	0.7537	ns	4	1.51333	0.11964	0.955773	0.9053	ns
	Esr2	8	12.1488	0.46014	4	12.1561	0.514948	1.19856	>0,9999	ns	4	13.4258	0.583123	0.517064	0.1952	ns
	Map3k1	8	5.51325	0.151226	4	5.53228	0.26918	1.04106	0.998	ns	4	5.51494	0.426486	1.15071	>0,9999	ns
	Pgr	8	2.14784	0.183309	4	1.84656	0.242159	1.28336	0.7111	ns	4	3.00357	0.529322	0.646144	0.109	ns
Pituitary gland	Adgra2	6	6.71411	0.0909211	4	6.74293	0.0819421	0.984862	0.9789	ns	3	6.09783	0.227196	1.57196	0.0118	*
	a-Kl	4	3.51408	0.182315	2	3.87702	0.155771	0.782115	0.3343	ns	3	3.34512	0.105101	1.13026	0.6977	ns
	Amhr2	6	14.7005	0.504021	4	14.9317	0.787181	1.25469	0.9444	ns	3	13.9183	0.14819	1.73761	0.6025	ns
	Ar	6	2.36191	0.10738	4	2.28877	0.0626808	1.05493	0.8099	ns	3	2.25286	0.0379866	1.07926	0.684	ns
	Bak1	6	5.65403	0.0259735	4	5.80293	0.0961276	0.908102	0.6452	ns	3	5.0524	0.326809	1.6022	0.0225	*
	Bax	6	5.5188	0.082904	4	5.53578	0.0816412	0.993089	0.9955	ns	3	5.35193	0.355562	1.19303	0.7089	ns
	Bcl2	6	7.49271	0.278343	4	7.20965	0.120965	1.22986	0.7592	ns	3	7.50525	0.58528	1.16576	0.9995	ns
	Bid	6	7.24248	0.093704	4	7.12995	0.138889	1.0955	0.7999	ns	3	6.60808	0.258607	1.60557	0.0251	*
	b-Kl	4	13.7694	0.385511	2	12.3512	0.254292	2.71407	0.1464	ns	3	13.5227	0.554764	1.38783	0.8947	ns
	Bmf	6	6.41639	0.112306	4	6.47238	0.186679	0.98604	0.9778	ns	3	6.39358	0.498177	1.15352	0.9969	ns
	Esr1	6	1.6318	0.202107	4	1.48849	0.240694	1.15073	0.855	ns	3	1.56815	0.17035	1.0603	0.974	ns
	Esr2	6	12.4155	0.326529	4	12.3278	0.175496	1.08534	0.9725	ns	3	12.287	0.397197	1.17061	0.9516	ns
	Fshr	6	12.4222	0.186804	4	12.3179	0.4894	1.26995	0.9584	ns	3	12.3359	0.205098	1.08278	0.9759	ns
	Lhcgr	6	10.9215	0.306545	4	10.9001	0.246971	1.06534	0.9983	ns	3	11.5008	0.418516	0.724004	0.4198	ns
	Map3k1	6	6.27417	0.0440275	4	6.35826	0.0784079	0.947551	0.7049	ns	3	5.95287	0.173622	1.26746	0.0517	ns
	Pgr	6	3.45445	0.154596	4	3.09797	0.270232	1.34785	0.5465	ns	3	4.73001	0.505316	0.468214	0.0171	*
