# Supplementary material for: High incidence of imperforate vagina in ADGRA3-deficient mice
Source: BMC Biol. 2024 Apr 8;22:77. doi: 10.1186/s12915-024-01873-6 (PMC11003089; doi:10.1186/s12915-024-01873-6)
Supplement: Supplementary file 5 — Additional file 5: Table S2. Plasma hormone levels collected from Adgra3+/+, Adgra3-/-, and Adgra3-/-CV females at 8–10 weeks and P15. [file 12915_2024_1873_MOESM5_ESM.xlsx]

## Sheet: Sheet1
Table S2: Plasma hormone levels collected from Adgra3+/+, Adgra3-/- and Adgra3-/-CV females at 8-10 weeks and P15
				Adgra3+/+				Adgra3-/-					Adgra3-/-CV
Age	Analyte	LOQ (nM)	LOD (pmol/L)	N	N (<LOQ/LOD)	Average	SEM	N	N (<LOQ/LOD)	Average	SEM	P	N	N (<LOQ/LOD)	Average	SEM	P
8-10 weeks	Corticosterone (nM)	0.1		7	0	479.9	47.01	4	0	429.2	58.46	0.963	2	0	358.4	117.9	0.36
	Progesterone (nM)	0.036		5	0	3.157	1.229	4	0	3.183	0.7656	0.78	2	0	1.627	0.366	0.999
	Cortisone (nM)	0.19		7	0	0.6777	0.1299	4	0	0.5668	0.135	0.7287	2	0	0.641	0.168	0.9999
	Testosterone (nM)	0.012		7	4	0.03575	0.01094	4	4	<LOQ	NA		2	2	<LOQ	NA
	Δ4-androstenedione (nM)	0.042		7	6	0.145152	NA	4	4	<LOQ	NA		2	2	<LOQ	NA
	Estrone 1-sulfate (nM)	0.026		7	7	<LOQ	NA	4	4	<LOQ	NA		2	2	<LOQ	NA
	Cortisol (nM)	1.9		7	7	<LOQ	NA	4	4	<LOQ	NA		2	2	<LOQ	NA
	dehydroepiandrosterone sulfate (nM)	19		7	7	<LOQ	NA	4	4	<LOQ	NA		2	2	<LOQ	NA
	11-deoxycortisol (nM)	0.017		7	7	<LOQ	NA	4	4	<LOQ	NA		2	2	<LOQ	NA
	17α-hydroxyprogesterone (nM)	0.1		7	7	<LOQ	NA	4	4	<LOQ	NA		2	2	<LOQ	NA
	Esterone (pmol/L)		2.93	7	4	7.107	1.432	3	2	5.9	NA		3	2	4.96	NA
	Estradiol (pmol/L)		4.04	5	0	35.49	8.038	3	0	26.18	10.31	0.6668	3	0	46.14	10.59	0.9695
P15	Corticosterone (nM)	0.1		7	0	355.4	42.08	10	0	362.9	41.39	0.9037
	Progesterone (nM)	0.036		7	0	1.946	0.3433	10	0	2.085	0.377	0.7988
	Cortisone (nM)	0.19		7	6	0.188558	NA	10	9	0.216617	NA
	Testosterone (nM)	0.012		7	5	0.116	0.103	10	5	0.0294	0.001327	0.1732
	Δ4-androstenedione (nM)	0.042		7	6	0.0428301	NA	10	10	<LOQ	NA
	Estrone 1-sulfate (nM)	0.026		7	6	1.87527	NA	10	10	<LOQ	NA
	Cortisol (nM)	1.9		7	7	<LOQ	NA	10	10	<LOQ	NA
	dehydroepiandrosterone sulfate (nM)	19		7	7	<LOQ	NA	10	10	<LOQ	NA
	11-deoxycortisol (nM)	0.017		7	0	<LOQ	NA	10	10	<LOQ	NA
	17α-hydroxyprogesterone (nM)	0.1		7	6	14.6149	NA	10	10	<LOQ	NA
