# Supplementary material for: High incidence of imperforate vagina in ADGRA3-deficient mice
Source: BMC Biol. 2024 Apr 8;22:77. doi: 10.1186/s12915-024-01873-6 (PMC11003089; doi:10.1186/s12915-024-01873-6)
Supplement: Supplementary file 6 — Additional file 6: Table S3. Endogenous expression of select genes in the ovary, vagina, uterus, and pituitary of Adgra3-/- mice compared to Adgra3+/+ mice at P15. [file 12915_2024_1873_MOESM6_ESM.xlsx]

## Sheet: Sheet1
Table S3: Endogenous expression of selected genes in ovary, vagina, uterus and pituitary of Adgra3-/- compared to Adgra3+/+ at P15
		Adgra3+/+			Adgra3-/-
Tissue	Gene	N	Mean (∆CT)	SEM	N	Mean (∆CT)	SEM	Fold change	P	Significance
Ovary	Adgra2	8	4.68934	0.135631	10	4.86525	0.062319	0.892998	0.2247	ns
	a-Kl	8	8.96358	0.0659886	10	8.85003	0.0824603	1.09761	0.316	ns
	Bak1	8	4.46211	0.0601773	10	4.44993	0.0793429	1.02292	0.9082	ns
	Bax	8	5.12511	0.0667332	10	5.18103	0.0286004	0.963673	0.4189	ns
	Bcl2	8	6.77183	0.140881	10	6.86443	0.121456	0.968566	0.6239	ns
	Bid	8	7.01109	0.0801968	10	6.8359	0.076281	1.14343	0.1357	ns
	b-Kl	7	12.8265	0.587469	10	11.3699	0.350109	3.6025	0.2	ns
	Bmf	8	6.26845	0.105602	10	6.58996	0.0894467	0.814238	0.0327	*
	Cyp19a1	6	7.35945	0.150328	9	7.26879	0.17431	1.13308	0.72	ns
	Esr1	8	3.30318	0.113938	10	3.42771	0.112976	0.94427	0.4544	ns
	Map3k1	8	3.67036	0.0770374	10	3.68931	0.0602651	0.99466	0.8464	ns
	Pgr	8	7.31256	0.417113	10	7.41354	0.338042	1.14606	0.8515	ns
Vagina	Adgra2	7	4.04202	0.0934196	10	3.83424	0.10426	1.18182	0.1795	ns
	Amhr2	7	15.9514	0.25761	9	15.8037	0.407469	1.36988	0.7794	ns
	Ar	8	2.51111	0.204246	10	2.06611	0.150808	1.42196	0.092	ns
	Bak1	8	3.75617	0.0557642	10	3.76176	0.0899713	1.01349	0.9611	ns
	Bax	8	5.56189	0.0981019	10	5.72413	0.0737626	0.904279	0.1961	ns
	Bcl2	8	6.22753	0.275499	10	5.95534	0.223766	1.3531	0.4493	ns
	Bid	8	5.69058	0.132261	10	6.01239	0.160767	0.841759	0.155	ns
	Bmf	8	5.33417	0.250767	10	5.28389	0.150977	1.08284	0.8597	ns
	Esr1	8	0.755024	0.0825958	10	0.655977	0.0748057	1.08324	0.388	ns
	Esr2	8	8.3607	0.121322	9	8.50649	0.119368	0.930899	0.4064	ns
	Map3k1	8	3.23663	0.0981817	10	3.17682	0.123241	1.07748	0.7197	ns
	Pgr	8	3.90566	0.161637	10	3.88343	0.191188	1.10839	0.9325	ns
Uterine horn	Adgra2	8	2.24373	0.0496117	10	2.32088	0.0594023	0.955029	0.3493	ns
	a-Kl	8	2.33511	0.105505	10	2.32865	0.242046	1.17064	0.9824	ns
	Bak1	8	5.13437	0.0768058	9	5.21685	0.0681836	0.952601	0.4327	ns
	Bax	8	4.92611	0.10048	9	4.98128	0.0718051	0.971941	0.6561	ns
	Bcl2	8	6.04626	0.142439	10	5.7068	0.141814	1.32931	0.1148	ns
	Bid	8	7.70258	0.0959269	9	7.80378	0.112673	0.956531	0.5102	ns
	b-Kl	8	12.8508	0.276749	10	11.9512	0.499274	4.51691	0.1616	ns
	Bmf	8	5.94293	0.146884	10	5.71395	0.163945	1.2568	0.3257	ns
	Esr1	8	1.80168	0.111363	10	1.6374	0.144895	1.16705	0.4015	ns
	Lhcgr	8	12.3482	0.364212	10	12.5492	0.356941	1.11769	0.7017	ns
	Map3k1	7	4.63385	0.0936284	9	4.65139	0.0819306	1.00046	0.8898	ns
	Pgr	8	5.0034	0.0821531	10	4.88186	0.113081	1.11705	0.4193	ns
Pituitary gland	Adgra2	8	5.03905	0.241149	10	5.16728	0.146922	0.961111	0.6418	ns
	Amhr2	8	11.4431	0.169627	10	11.7378	0.181015	0.869092	0.2616	ns
	Ar	8	2.00643	0.0552219	10	2.00453	0.0656153	1.01016	0.9832	ns
	Bak1	8	3.816	0.052902	10	3.99113	0.0604511	0.892202	0.0501	*
	Bax	8	4.93726	0.0883312	10	5.22783	0.040678	0.820564	0.0056	**
	Bcl2	8	5.67782	0.237965	10	5.79257	0.224261	1.02624	0.7318	ns
	Bid	8	6.78919	0.0716529	10	7.08122	0.0664374	0.824776	0.0089	**
	Bmf	8	4.3552	0.0501362	10	4.36424	0.099868	1.01522	0.9413	ns
	Esr1	8	-0.0827093	0.080457	10	-0.134634	0.0473586	1.04183	0.5681	ns
	Esr2	8	11.0384	0.164411	10	11.3962	0.109979	0.801096	0.0798	ns
	Map3k1	8	3.63386	0.0482589	10	3.81497	0.0760759	0.893141	0.0767	ns
	Pgr	8	0.673284	0.0578837	10	0.739645	0.0513581	0.960568	0.4034	ns
