# Supplementary material for: High incidence of imperforate vagina in ADGRA3-deficient mice
Source: BMC Biol. 2024 Apr 8;22:77. doi: 10.1186/s12915-024-01873-6 (PMC11003089; doi:10.1186/s12915-024-01873-6)
Supplement: Supplementary file 8 — Additional file 8: Table S4. Primer details. [file 12915_2024_1873_MOESM8_ESM.xlsx]

## Sheet: Primer details
Table S4: Primer details
Gene	Full Name	NCBI ref.	Forward	Reverse	Exon boundaries	Amplicon lenght (bp)
36b4	Ribosomal protein, large, P0	NM_007475.5	tcatccacgaggtgtttgaca	ggcaacgaggcaacagtt	exon 5-6	97
Adgra1	Adhesion G protein-coupled receptor A1	NM_177469.3	cccaggaaaactgagtcgag	caggcatacaccacaggatg	exon 3-4	121
Adgra2	Adhesion G protein-coupled receptor A2	NM_054044.2	ccagcccttaagattgtgga	agacagctgcagggagtgat	exon 5-6	102
Adgra3	Adhesion G protein-coupled receptor A3	NM_133911.1	tttctgactatgggcgaagg	gcctccatgatggtgttctt	exon 12-13	115
aKl	α-Klotho	NM_013823.2	gacaactacgttcaagtggaca	tcttcttggctacaaccccg	exon 3-4	118
Amhr2	Anti Müllerian hormone receptor type 2	NM_001356575.1	cacaagtggagatgcaagga	cagaagtcagtgccacagga	exon 3-4	133
Ar	Androgen receptor	NM_013476.4	ggaccatgttttacccatcg	tcgtttctgctggcacatag	exon 2-3	171
Bak1	BCL2-antagonist/killer 1	NM_007523.3	aatggcatctggacaaggac	cctgctggtggaggtaaaaa	exon 2-3	131
Bax	BCL2-associated X protein	NM_007527.3	tggagatgaactggacagca	gaagttgccatcagcaaaca	exon 3-4	118
Bcl2	B-cell leukaemia/lymphoma 2	NM_009741.5	agtacctgaaccggcatctg	catgctggggccatatagtt	exon 1-2	83
Bid	BH3 interacting domain death agonist	NM_007544.4	tccacaacattgccagacat	ccttttgtcttcctccgaca	exon 4-5	125
bKl	β-Klotho	NM_031180.2	ggacacaacctgatcaaggcac	aaggtgatggagagccaacc	exon 1-2	92
Bmf	Bcl2 modifying factor	NM_138313.4	agttccatcggcttcatacg	accccttccctgttttcttg	exon 4-5	115
Cyp19a1	Cytochrome P450, family 19, subfamily a, polypeptide 1	NM_001348171.1	ttctacattaaacccagttgc	gacttctttatttgaaatgcacc	exon 10	240
Epha1	Eph receptor A 1	NM_023580.4	ttgcttactgacccccattc	atcccatcagagccactcag	exon 16-17	92
Esr1	Estrogen receptor α	NM_001302531.1	cctcccgccttctacaggt	cacacggcacagtagcgag	exon 2-3	128
Esr2	Estrogen receptor β	NM_010157.3	gggtgatttcgaagagtgga	tacaccgggaccacattttt	exon 8-9	148
Fshr	Follocle stimulating hormone receptor	NM_013523.3	tttctggatttggggacctgg	cggagactgggaagattctgg	exon 2-3	172
Gpr30	G-protein coupled estrogen receptor 1	NM_029771.3	cccttaagctgctggaattg	gaaaaccagaagggtggaca	exon 2-3	134
Lhcgr	Lutenizing hormone receptor	NM_001364898.1	cgctttccaagggatgaata	agattagcgtcgtcccattg	exon 6-7	101
Map3k1	mitogen-activated protein kinase kinase kinase 1	NM_011945.3	aaaaccaccttggaatgcag	ggatggacggtgcagtagtt	exon 17-18	86
Pgr	Progesterone receptor	NM_008829.2	ggtggaggtcgtacaagcat	ctcatgggtcacctggagtt	exon 5-6	158
Sema4d	Semaphorin 4D	NM_001281880.2	tcttctcccgtggaaagtaca	ctcactgtcgatacacgctcc	exon 12-13	116
Ywhaz	Tyrosine 3-monooxygenase/tryptophan 5-monooxygenase activation protein, zeta polypeptide	NM_001253805.1	tgctgagaaaaagcagcaga	gaagcattggggatcaagaa	exon 2-3	117
ChrX	Genomic DNA control		aggacttcatcacctgccattt	ccaaagtaatcttccgttagttctga
